# Supplementary material for: Off-Hours versus Regular-Hours Implantation of Peripheral Venoarterial Extracorporeal Membrane Oxygenation in Patients with Cardiogenic Shock
Source: J Clin Med. 2023 Feb 27;12(5):1875. doi: 10.3390/jcm12051875 (PMC10003377; doi:10.3390/jcm12051875)
Supplement: Supplementary file 1 [file jcm-12-01875-s001.zip]

Archive with 1 entries (1 files):
- jcm-2221587-supplementary.pdf
